# Supplementary material for: Novel viruses of Haloquadratum walsbyi expand the known archaeal virosphere of hypersaline environments
Source: ISME J. 2025 Jul 17;19(1):wraf149. doi: 10.1093/ismejo/wraf149 (PMC12418951; doi:10.1093/ismejo/wraf149)
Supplement: Villamor_et_al_2025-Supplementary_Tables_wraf149 [file villamor_et_al_2025-supplementary_tables_wraf149.xlsx]

## Sheet: Suppl. Table S1
	Supplementary Table S1. General features of the viral sequences obtained in this study.
	Viral sequence	Sequence length / Non-redundant sequence length	%GC	Nº ORFs	Best NCBI hit	Best hit (Acc. N)	Best hit length (nucl.)	Identity (%)	Evalue	Alignment length (nt)	Query coverage (%)
	vContig01	33 842	56.3	65	Haloplanus rubicundus strain CBA1113	CP031150.1	3 325 235	78.8	4e-28	179	1
	eHqrV-1D08_2011	34 953 / 33 520	45	44	Environmental Halophage eHP-D7 (eHP cluster 1)	JQ807262.1	31 094	89.3	0.00E+00	7 207	20.6
	eHqrV-3A01_2011	32 577 / 31 421	44.9	38	Environmental Halophage eHP-38 (eHP cluster 1)	JQ807257.1	26 566	95.9	0.00E+00	7 002	21.5
	eHqrV-3A02_2011	33 995 / 33 375	44.4	48	Environmental Halophage eHP-37 (eHP cluster 1)	JQ807256.1	30 300	91.9	0.00E+00	8 528	25.1
	eHqrV-3A07_2011	33 611 / 31 646	44.8	45	Environmental Halophage eHP-9 (eHP cluster 1)	JQ807230.1	30 090	92.5	0.00E+00	4 179	12.4
	eHqrV-3B06_2011	34 459 / 33 132	44.7	45	Environmental Halophage eHP-9 (eHP cluster 1)	JQ807230.1	30 090	94.4	0.00E+00	3 749	10.9
	eHqrV-3C02_2011	35 175 / 34 366	44.3	47	Environmental Halophage eHP-37 (eHP cluster 1)	JQ807256.1	30 300	91.0	0.00E+00	8 877	25.2
	eHqrV-3C04_2011	33 782 / 32 802	44.3	48	Environmental Halophage eHP-24 (eHP cluster 1)	JQ807244.1	32 681	88.7	0.00E+00	7 537	22.3
	eHqrV-3C06_2011	32 884 / 31 514	45.1	39	Environmental Halophage eHP-E5 (eHP cluster 1)	JQ807263.1	32 692	93.6	0.00E+00	11 720	35.6
	eHqrV-3C07_2011	33 123 / 30 851	44.2	44	Environmental Halophage eHP-39 (eHP cluster 1)	JQ807258.1	21 302	93.9	0.00E+00	7 773	23.5
	eHqrV-3C09_2011	34 830 / 33 608	43.9	49	Environmental Halophage eHP-40 (eHP cluster 1)	JQ807259.2	32 605	92.3	0.00E+00	10 040	28.8
	eHqrV-3D07_2011	33 497 / 31 521	44.4	45	Environmental Halophage eHP-39 (eHP cluster 1)	JQ807258.1	21 302	93.5	0.00E+00	7 080	21.1
	eHqrV-3D08_2011	34 036 / 32 211	44.1	46	Environmental Halophage eHP-37 (eHP cluster 1)	JQ807256.1	30 300	94.3	0.00E+00	8 955	26.3
	eHqrV-3E03_2011	34 179 / 33 420	44.5	47	Environmental Halophage eHP-24 (eHP cluster 1)	JQ807244.1	32 681	92.5	0.00E+00	13 462	39.4
	eHqrV-3F09_2011	33 224 / 32 547	44.5	44	Environmental Halophage eHP-37 (eHP cluster 1)	JQ807256.1	30 300	93.1	0.00E+00	6 783	20.4
	eHqrV-3F11_2011	35 654 / 32 458	43.9	46	Environmental Halophage eHP-37 (eHP cluster 1)	JQ807256.1	30 300	93.7	0.00E+00	9 047	25.4
	eHqrV-3H09_2011	32 838 / 32 243	44.8	38	Environmental Halophage eHP-D7 (eHP cluster 1)	JQ807262.1	31 094	94.1	0.00E+00	7 815	23.8
	eHqrV-4C08_2011	31 684 / 31 392	44.1	45	Environmental Halophage eHP-9 (eHP cluster 1)	JQ807230.1	30 090	93.6	0.00E+00	4 859	15.3
	eHqrV-4D02_2011	34 841 / 34 189	43.8	49	Environmental Halophage eHP-5 (eHP cluster 1)	JQ807226.1	29 473	93.3	0.00E+00	6 950	19.9
	eHqrV-4F08_2011	33 355 / 32 465	44.3	47	Environmental Halophage eHP-24 (eHP cluster 1)	JQ807244.1	32 681	93.4	0.00E+00	7 059	21.2
	eHqrV-58_2014	33 147 / 32 890	43.9	46	Environmental Halophage eHP-37 (eHP cluster 1)	JQ807256.1	30 300	93.9	0.00E+00	8 952	27.0
	eHqrV-70_2014	32 221 / 31 936	44.4	47	Environmental Halophage eHP-24 (eHP cluster 1)	JQ807244.1	32 681	89.4	0.00E+00	7 260	22.5
	4G12_2011	5 364	43.0	9	Uncultured virus contig020	GU735118.1	1 808	93.3	0.00E+00	1 722	32.3
	*: eHqrV: environmental Haloquadratum virus

## Sheet: Suppl. Table 2
	Supplementary Table 2. Predicted functions of Haloquadravirinae predicted ORFs based on detected protein clusters.
			ORF number
	Protein cluster	Predicted function	eHP-E5_2007	eHP-22_2008	eHP-24_2008	eHP-37_2008	eHqrV-1D08_2011	eHqrV-3A01_2011	eHqrV-3A02_2011	eHqrV-3A07_2011	eHqrV-3B06_2011	eHqrV-3C02_2011	eHqrV-3C04_2011	eHqrV-3C06_2011	eHqrV-3C07_2011	eHqrV-3C09_2011	eHqrV-3D07_2011	eHqrV-3D08_2011	eHqrV-3E03_2011	eHqrV-3F09_2011	eHqrV-3F11_2011	eHqrV-3H09_2011	eHqrV-4C08_2011	eHqrV-4D02_2011	eHqrV-4F08_2011	eHqrV-58_2014	eHqrV-70_2014	Present in (N. genomes):
	1 (core)	Terminase, large subunit (TerL)	38	32	6	7	45	36	43	44	29	45	44	37	16	46	2	17	6	43	16	34	3	2	48	46	43	25
	2 (core)	-	39	33	7	8	44	37	44	45	30	46	45	38	15	47	1	18	5	44	17	35	2	3	47	2	44	25
	3 (core)	-	1	35	10	11	42	38	45	2	31	1	47	39	13	2	44	22	2	1	20	38	44	5	46	3	45	25
	4 (core)	Portal	4	37	12	12	40	39	48	5	33	3	1	2	12	4	43	23	47	3	22	39	43	7	44	4	2	25
	5 (core)	CHP (putative scaffolding protease)	5	40	15	13	39	3	1	8	35	4	3	4	10	6	41	24	45	4	23	3	39	9	41	5	3	25
	6 (core)	CHP (putative capsid stabilization protein)	6	41	16	14	37	4	2	9	36	5	4	5	9	7	40	25	44	5	24	4	37	10	40	6	4	25
	7 (core)	Major capsid protein	7	42	16	15	36	5	3	10	37	6	5	6	8	8	39	26	43	6	25	5	36	11	39	7	5	25
	8 (core)	-	10	43	17	16	33	7	6	13	40	9	8	9	7	9	38	27	42	7	26	6	33	12	38	8	8	25
	9 (core)	-	11	44	18	17	32	8	7	14	41	10	9	10	6	10	37	28	41	8	27	7	32	13	37	9	9	25
	10 (core)	CHP (putative head-tail connector)	12	45	19	18	31	9	8	15	42	11	10	11	5	11	36	29	40	10	28	8	31	14	36	10	10	25
	11 (core)	CHP (putative tail completion protein)	13	46	20	19	30	10	9	16	43	12	11	12	4	12	35	30	39	11	29	9	30	15	35	11	11	25
	12 (core)	-	14	47	21	20	29	11	10	17	44	13	12	13	3	13	34	31	38	12	30	10	29	16	34	12	12	25
	13 (core)	-	15	48	22	21	28	12	11	18	45	14	13	14	2	14	33	32	37	13	31	11	28	17	33	13	13	25
	14 (core)	-	17	1;51	26	24	26	14	13	19	2	17	16	16	43	16	30	35	35	15	34	14	27	19	30	16	15	24
	15 (core)	-	18	2	27	25	25	15	14	20	3	18	17	17	42	17	29	36	34	16	35	15	26	20	29	17	16	25
	16 (core)	Exonuclease	19	3	28	26	24	16	15	21	4	19	18	18	41	18	28	37	33	17	36	16	25	21	28	18	17	25
	17 (core)	CHP (putative tail tube protein)	20	4	29	27	23	17	16	22	5	20	19	19	40	19	27	38	32	18	37	17	24	22	27	19	18	25
	18 (core)	-	21	5	30	28	22	18	17	23	6	21	20	20	39	20	26	39	31	19	38	18	23	23	26	20	19	25
	19 (core)	CHP (putative tape measure protein)	22	6	31	29	21	19	18	24	7	22	21	21	38	21	25	40	30	20	39	19	22	24	25	21	20	25
	20 (core)	CHP (putative baseplate / glycosyl hydrolase)	24	8	33	31	19	21	20	26	9	24	23	23	36	23	23	42	28	22	41	21	21	26	23	23	22	25
	21 (flexible; ≥ 50%)	-	30	17;18	43;44	38	13	27	29	36	19	32	31;32	29	27	32;33	14	7	18;19	32	4;5	27	11		13	32;33	32;33	24
	22 (flexible; ≥ 50%)	-	36	27	4	4	4	34	40	42	27	43	42	35	18	44	6	15	8	41	13	32	5	44	3		41	24
	23 (flexible; ≥ 50%)	-	23	7	32	30	20	20	19	25	8	23	22	22	37	22	24	41	29	21	40	20		25	24	22	21	24
	24 (flexible; ≥ 50%)	CHP (putative transcriptional regulator)	26	22	48	33		23	33	38	21	36	36	25	23	38	11	10	14	37	9		9	39	9	37	37	23
	25 (flexible; ≥ 50%)	-	35	26		3	6	32	39	41	25	42	41	34	20	42	7	14	10	40	12		6	43	5	41	40	23
	26 (flexible; ≥ 50%)	-		20	46	35	16		31	37	20	34	34		25	36	13	8	16	35	7	24	10	37	11	35	35	22
	27 (flexible; ≥ 50%)	-	27	21	47	34	17	24	32			35	35	26	24	37	12	9	15	36	8	23		38	10	36	36	22
	28 (flexible; ≥ 50%)	-	25	23	49	32	18	22	34			37	37	24	22	39	10	11	13	38	10	22		40	8	38	38	22
	29 (flexible; ≥ 50%)	-	28	19	45	36	15	25	30			33	33	27	26	34			17	34	6	25		35	12	34	34	20
	30 (flexible; ≥ 50%)	CHP (putative terminase, small subunit, TerS)	37		5	6	3	35	42	43	28	44	43	36	17		3		7	42		33	4		2		42	19
	31 (flexible; ≥ 50%)	-		14	40				25	33	16	28	28		30	29	17	3	22	29	47		14	30	17	29	29	19
	32 (flexible; ≥ 50%)	-		11	38				22	31	13	26	25		32	27	19	1;46	24	26	45		16	28	19	27	27	19
	33 (flexible; ≥ 50%)	-		15	41				26	34	17	29	29		29	30	16	4	21	30	2		13	31	16	30	30	19
	34 (flexible; ≥ 50%)	-		16	42				27	35	18	30	30		28	31	15	5	20	31	3		12	32	15	31	31	19
	35 (flexible; ≥ 50%)	-		9	35				21	28	11	25	24		34	25	21	44	26	24	43		19	27	21	25	24	19
	36 (flexible; ≥ 50%)	CHP (putative tail protein / hydrolase)	16	49	23	22		13			46	15	14	15	1		32	33			32	12		18	32	14	14	18
	37 (flexible; ≥ 50%)	-		25;38	1;13;51	2			37		22	40	39	33	21	41	8	13	11	39			8	42	6			17
	38 (flexible; ≥ 50%)	-	33		50	1	9	30					38			40	9	12				30		41	7	39		13
	39 (flexible; ≥ 25%)	-			24;25	23						16	15		44		31	34			33	13			31	15		11
	40 (flexible; ≥ 25%)	-	34	24	2		8	31	36			39														40	39	9
	41 (flexible; ≥ 25%)	-	29			37	14	26						28						33		26		34				8
	42 (flexible; ≥ 25%)	DNA methylase	3							4	32	2				3			48	2				6				8
	43 (flexible; ≥ 25%)	-		50			27	6	12					8		15			36	14								8
	44 (flexible; ≥ 25%)	-			14			33							19	43			9				38		4			7
	45 (flexible; ≥ 25%)	HNH endonuclease								6				3		5						2	42	8	43			7
	46 (flexible; ≥ 25%)	Queuosine precursor transporter							46							48		19				36	46				46	6
	47 (flexible; ≥ 25%)	DNA primase	32			40	11	29						31								29						6
	48 (flexible; ≥ 10%)	CHP (putative hydrolase)					35		4		38	7											35					5
	49 (flexible; ≥ 10%)	-							23;28			31						6						33	14			5
	50 (flexible; ≥ 10%)	CHP (putative peptidase)														1;49		20				37	45					4
	51 (flexible; ≥ 10%)	DNA-binding protein		31																	15			1		45		4
	52 (flexible; ≥ 10%)	-			3		7														11	31						4
	53 (flexible; ≥ 10%)	-					34		5			8											34					4
	54 (flexible; ≥ 10%)	HNH endonuclease								7	34		2										41					4
	55 (flexible; ≥ 10%)	-	8							11			6														6	4
	56 (flexible; ≥ 10%)	-	9							12			7														7	4
	57 (flexible; ≥ 10%)	CHP (putative transferase)		28																	14;21					42		3
	58 (flexible; ≥ 10%)	-	31				12															28						3
	59 (flexible; ≥ 10%)	-				39		28						30														3
	60 (flexible; ≥ 10%)	-			9		43														19							3
	61 (flexible; ≥ 10%)	-							38			41	40															3
	62 (flexible; ≥ 10%)	-								30													17				26	3
	63 (flexible; ≥ 10%)	-								40	23												7					3
	64 (flexible; ≥ 10%)	Methyltransferase		13									27							28								3
	65 (flexible; ≥ 10%)	-		34		9						47																3
	66 (flexible; ≥ 10%)	-											46		14		45											3
	67 (flexible; ≥ 10%)	Methyltransferase													11		42						40					3
	68 (flexible; ≥ 10%)	-									24					35								36				3
	69 (flexible; < 10%)	CHP (putative acetyltransferase)							47																		47	2
	70 (flexible; < 10%)	DNA methyltransferase								46											18							2
	71 (flexible; < 10%)	PAPS reductase						2																	42			2
	72 (flexible; < 10%)	DNA methyltransferase							24			27																2
	73 (flexible; < 10%)	-							35										12									2
	74 (flexible; < 10%)	-				5			41																			2
	75 (flexible; < 10%)	-				10						48																2
	76 (flexible; < 10%)	-											26							27								2
	77 (flexible; < 10%)	CHP (putative transposase)														45		16										2
	78 (flexible; < 10%)	-											48												45			2
	79 (flexible; < 10%)	-															5							45				2
	80 (flexible; < 10%)	DNA methyltransferase																	4					4				2
	81 (flexible; < 10%)	DNA methyltransferase		30																						44		2
	82 (flexible; < 10%)	DNA methyltransferase		29																						43		2
	83 (flexible; < 10%)	-		10	37																							2
	84 (specific)	HNH endonuclease					2																					1
	85 (specific)	CHP (putative transferase)								3																		1
	86 (specific)	DNA methyltransferase												40														1
	87 (specific)	-					5																					1
	88 (specific)	-					10																					1
	89 (specific)	-					38																					1
	90 (specific)	-					41																					1
	91 (specific)	-								39																		1
	92 (specific)	DNA methyltransferase									15																	1
	93 (specific)	-									26																	1
	94 (specific)	-										38																1
	95 (specific)	-												7														1
	96 (specific)	-												32														1
	97 (specific)	-															4											1
	98 (specific)	-																21										1
	99 (specific)	-																	3									1
	100 (specific)	DNA methyltransferase																	46									1
	101 (specific)	-																		9								1
	102 (specific)	DNA methyltransferase																						46				1
	103 (specific)	Glucosyltransferase																						47				1
	104 (specific)	-																						48				1
	105 (specific)	-																						49				1
	106 (specific)	-		12																								1
	107 (specific)	-		36																								1
	108 (specific)	-		39																								1
	109 (specific)	HNH endonuclease			8																							1
	110 (specific)	-			11																							1
	111 (specific)	-	2																									1
	112 (specific)	-	40																									1
	113 (specific)	-									39																	1

## Sheet: Suppl. Table 3
	Supplementary Table 3. Relative abundances of the Haloquadravirinae subfamily in metagenomes and metaviromes of Bras del Port water samples (samples for which cellular and viral metagenomes are available are coloured in yellow).
						Recruitment against 5 core genes		Sequence depth of core selected genes (Nº of reads)
	Metagenome type	Sample	Sampling date	Salinity	Virome size (nucl.)	Recruited nucl.	% of recruitment	Protease	HP	MCP	Portal	Tail	Average	Nucl. of equivalent genomes*	% of metagenome nucl.
	Viral metagenomes (viromes)	HQR	-	36	38615109	456686	0.0118266	78.2154	36.6875	80.4752	79.2702	45.7996	64.0896	2.17905e+06	0.0564299
		CM1 (concentrator)	February 2014	20.4	1287617754	2744162	0.00213119	487.583	376.479	527.011	422.356	294.874	421.66	1.43365e+07	0.0111341
			July 2014	24	829233367	6077090	0.00732856	1059.89	885.917	1123.35	967.863	647.166	936.836	3.18524e+07	0.0384119
			November 2014	16	611890620	66707	0.000109018	11.9682	10.0417	13.1023	9.75354	7.83878	10.5409	358391	0.000585711
			February 2015	20	566728493	2569647	0.00453418	431.54	213.896	463.696	448.154	245.712	360.6	1.22604e+07	0.0216336
			May 2015	18	677249685	7693526	0.01136	1247.51	833.558	1283.52	1393.32	814.059	1114.39	3.78893e+07	0.0559459
		CM2 (concentrator)	February 2014	24	999964104	11543801	0.0115442	1960.33	1479.01	2038.04	1933.45	1288.74	1739.91	5.91571e+07	0.0591592
			July 2014	27	697260523	17504000	0.025104	2908.33	2241.25	3054.86	3014.46	1867.33	2617.24	8.89863e+07	0.127623
			November 2014	20	756142158	99669	0.000131813	16.2058	14.025	20.7814	15.552	10.841	15.481	526355	0.000696106
			February 2015	24	564887774	7159358	0.0126739	1208.69	583.938	1177	1285.59	776.734	1006.39	3.42172e+07	0.0605735
			May 2015	23.8	607762751	9095205	0.0149651	1404.77	732.292	1331.13	1809.33	1007.39	1256.98	4.27374e+07	0.0703192
		CCAB (concentrator)	February 2014	33	631720319	51572017	0.0816374	8323.62	5931.57	7418.97	9800.14	6145.78	7524.02	2.55817e+08	0.404952
			July 2014	34	760260212	5755838	0.00757088	992.482	735.029	1044.39	938.929	641.693	870.505	2.95972e+07	0.0389303
			November 2014	30	474915415	59486241	0.125256	9529.38	4918	9650.88	11138.8	6318.4	8311.09	2.82577e+08	0.595005
			February 2014	31.6	554171814	50640541	0.0913806	8800.46	3923.68	8754.06	8827.65	4870.9	7035.35	2.39202e+08	0.431638
			May 2015	28.8	570810379	7988774	0.0139955	1317.4	807	1254.27	1486.13	790.377	1131.03	3.84551e+07	0.0673694
		CR41 (crystallizer)	February 2014	36	906026981	57033895	0.0629494	9047.44	5664.29	8013.43	11121.3	6893.06	8147.91	2.77029e+08	0.305762
			July 2014	38	603244639	9450149	0.0156655	1616.07	1243.42	1818.34	1513.39	961.961	1430.64	4.86416e+07	0.0806333
			November 2014	33	492489568	57337398	0.116424	9680.92	4826.92	9025.33	10573.8	5718.99	7965.18	2.70816e+08	0.549892
			February 2015	34.2	519106428	103791874	0.199943	16833.8	7574.61	17146.6	19574.6	9234.94	14072.9	4.78479e+08	0.921735
			May 2015	32	697090355	12360850	0.0177321	2006.96	1260.1	1947.65	2305.2	1288.55	1761.69	5.98976e+07	0.0859251
		CR30 (crystallizer)	February 2014	36	170804432	20317431	0.118951	2769.38	1478.36	2001.51	4819.51	2242.08	2662.17	9.05138e+07	0.529926
			July 2014	36.4	642765681	12963115	0.0201677	2200.61	1804.14	2501.34	2062.15	1383.62	1990.37	6.76727e+07	0.105284
			November 2014	34	654198875	63221702	0.0966399	10622	5619.28	10211.2	11450.1	6775.83	8935.66	3.03813e+08	0.464404
			February 2015	34.4	405950013	53359128	0.131443	8887.1	4089.45	8893	9737.2	5240.75	7369.5	2.50563e+08	0.617226
			May 2015	34	515011074	22973246	0.0446073	3860.55	2428.2	3778.37	4082.63	2487.42	3327.43	1.13133e+08	0.21967
			September 2016	39	548697104	24313319	0.044311	3993.26	2441.28	4247.38	4282.29	2621.14	3517.07	1.1958e+08	0.217935
			December 2016	28	347758761	31606814	0.0908872	5231.56	2832.1	5212.7	5847.69	2743.32	4373.47	1.48698e+08	0.42759
			May 2019	37	1962522061	59081461	0.0301049	10503.9	5618.43	9877.61	9879.36	7332.34	8642.33	2.93839e+08	0.149725
	Cellular metagenome	CR30	November 2014	34	254854993	1972333	0.00773904	335.702	175.042	339.031	348.385	185.146	276.661	9.40648e+06	0.0369091
			September 2016	39	289492536	377211	0.00130301	70.2319	44.3333	54.2079	63.4217	50.5839	56.5557	1.9229e+06	0.0066423

## Sheet: Suppl. Table 4
	Supplementary Table 4. Relative abundances of Haloquadravirinae genera in metagenomes and metaviromes of Bras del Port water samples (samples for which cellular and viral metagenomes are available are coloured in yellow).
							Genus Polavirus			Genus Haloquadravirus			Genus Walsbyivirus (and other genera)
	Metagenome type	Saltern pond	Sampling date	Salinity	Metavirome size (nucl.)	Average SeqDepth of core genes	SeqDepth of CHP	Nucl. of equivalent genomes*	% of metagenome nucl.	SeqDepth of DNA primase	Nucl. of equivalent genomes*	% of metagenome nucl.	SeqDepth of nor Polavirus nor Haloquadravirus	Nucl. of equivalent genomes*	% of metagenome nucl.	Other haloviruses
	Viral metagenomes (metaviromes)	CM1 (concentrator)	February 2014	20.4	1287617754	421.66	3.63021	123427	9.58569e-05	91.8744	3.12373e+06	0.00242598	326.156	1.10893e+07	0.00861226	0.988866
			July 2014	24	829233367	936.836	28.4193	966255	0.00116524	182.31	6.19853e+06	0.00747502	726.106	2.46876e+07	0.0297716	0.961588
			November 2014	16	611890620	10.5409	0	0	0	1.03084	35048.5	5.7279e-05	9.51007	323342	0.000528432	0.999414
			February 2015	20	566728493	360.6	8.89844	302547	0.000533848	31.2511	1.06254e+06	0.00187486	320.45	1.08953e+07	0.0192249	0.978366
			May 2015	18	677249685	1114.39	16.8438	572688	0.000845608	156.966	5.33685e+06	0.00788018	940.583	3.19798e+07	0.0472201	0.944054
		CM2 (concentrator)	February 2014	24	999964104	1739.91	7.36719	250484	0.000250493	355.3	1.20802e+07	0.0120806	1377.25	4.68264e+07	0.0468281	0.940841
			July 2014	27	697260523	2617.24	30.974	1.05311e+06	0.00151036	370.169	1.25857e+07	0.0180503	2216.1	7.53475e+07	0.108062	0.872377
			November 2014	20	756142158	15.481	0	0	0	2.04479	69522.8	9.1944e-05	13.4362	456832	0.000604162	0.999304
			February 2015	24	564887774	1006.39	6.31771	214802	0.000380256	75.1652	2.55562e+06	0.00452411	924.906	3.14468e+07	0.0556691	0.939427
			May 2015	23.8	607762751	1256.98	19.7526	671589	0.00110502	111.163	3.77954e+06	0.00621878	1126.07	3.82863e+07	0.0629954	0.929681
		CCAB (concentrator)	February 2014	33	631720319	7524.02	18.8516	640953	0.00101462	1055.43	3.58845e+07	0.0568045	6449.74	2.19291e+08	0.347133	0.595048
			July 2014	34	760260212	870.505	11.0781	376656	0.000495431	141.315	4.80471e+06	0.00631982	718.112	2.44158e+07	0.0321151	0.96107
			November 2014	30	474915415	8311.09	18.2448	620323	0.00130618	518.72	1.76365e+07	0.0371361	7774.13	2.6432e+08	0.556563	0.404995
			February 2014	31.6	554171814	7035.35	51.9245	1.76543e+06	0.00318571	580.766	1.9746e+07	0.0356316	6402.66	2.1769e+08	0.392821	0.568362
			May 2015	28.8	570810379	1131.03	9.60938	326719	0.000572377	154.143	5.24087e+06	0.00918145	967.281	3.28875e+07	0.0576155	0.932631
		CR41 (crystallizer)	February 2014	36	906026981	8147.91	82.5469	2.80659e+06	0.00309769	1184.76	4.0282e+07	0.04446	6880.6	2.3394e+08	0.258205	0.694238
			July 2014	38	603244639	1430.64	52.1979	1.77473e+06	0.00294197	333.804	1.13493e+07	0.0188138	1044.63	3.55176e+07	0.0588775	0.919367
			November 2014	33	492489568	7965.18	23.7109	806172	0.00163693	519.658	1.76684e+07	0.0358756	7421.81	2.52342e+08	0.51238	0.450108
			February 2015	34.2	519106428	14072.9	49.6823	1.6892e+06	0.00325405	702.426	2.38825e+07	0.0460069	13320.8	4.52907e+08	0.872474	0.0782649
			May 2015	32	697090355	1761.69	27.0573	919948	0.0013197	268.501	9.12902e+06	0.0130959	1466.14	4.98486e+07	0.0715095	0.914075
		CR30 (crystallizer)	February 2014	36	170804432	2662.17	25.8099	877536	0.00513767	258.781	8.79856e+06	0.0515125	2377.58	8.08377e+07	0.473276	0.470074
			July 2014	36.4	642765681	1990.37	57.8958	1.96846e+06	0.00306248	411.315	1.39847e+07	0.0217571	1521.16	5.17195e+07	0.080464	0.894716
			November 2014	34	654198875	8935.66	85.5286	2.90797e+06	0.00444509	752.457	2.55836e+07	0.0391067	8097.68	2.75321e+08	0.420852	0.535596
			February 2015	34.4	405950013	7369.5	91.9062	3.12481e+06	0.00769753	532.793	1.8115e+07	0.0446236	6744.8	2.29323e+08	0.564905	0.382774
			May 2015	34	515011074	3327.43	65.6953	2.23364e+06	0.00433707	532.927	1.81195e+07	0.0351828	2728.81	9.27795e+07	0.180151	0.78033
			September 2016	39	548697104	3517.07	6.9349	235786	0.000429721	201.265	6.84301e+06	0.0124714	3308.87	1.12502e+08	0.205034	0.782065
			December 2016	28	347758761	4373.47	98.9766	3.3652e+06	0.00967683	480.171	1.63258e+07	0.0469458	3794.33	1.29007e+08	0.370967	0.57241
			May 2019	37	1962522061	8642.33	220.599	7.50036e+06	0.0038218	1714.44	5.8291e+07	0.0297021	6707.29	2.28048e+08	0.116201	0.850275
	Cellular metagenome	CR30	November 2014	34	249551862	264.185	10.0885	343010	0.00137451	66.8363	2.27243e+06	0.00910606	187.26	6.36683e+06	0.0255131	0.964006
			September 2016	39	498832940	42.3553	1.05208	35770.8	7.1709e-05	9.8348	334383	0.000670331	31.4685	1.06993e+06	0.00214486	0.997113

## Sheet: Suppl. Table 5
	Supplementary Table 5. Annotation of the eHqrV-4G12_2011
	eHqrV-4G12 ORFs	ORF length (aa)	Predicted function	Best BLASTP hit (Acc.N)	Best BLASTP hit (function)	Best BLASTP hit (taxon)	Best Hit length (aa)	Similarity (%)	Identity (%)	Evalue	EHqrV ORF coverage	Best Hit coverage	Align. Length	Pfam	Evalue
	ORF_01	61	HP
	ORF_02	97	CHP	ADE29163.1	Hypothetical protein	Uncultured virus contig042	97	92.8	87.6	4.0E-54	100.0	100.0	97
	ORF_03	184	CHP	YP_009072429.1	Conserved hypothetical protein	Halovirus NHV-1	183	66.0	51.1	3.0E-55	102.2	102.7	188
	ORF_04	71	CHP	ADE29139.1	Hypothetical protein	Uncultured virus contig020	71	98.6	98.6	8.0E-42	100.0	100.0	71
	ORF_05	503	CHP	WP_049902407.1	Hypothetical protein	Halococcus agarilyticus	509	52.7	30.5	5.0E-69	96.6	95.5	486	Winged helix-turn-helix DNA-binding	7.20E-05
	ORF_06	100	CHP	WP_144900815.1	Hypothetical protein	Halobellus sp. ZY21	86	83.8	63.8	4.0E-27	80.0	93.0	80
	ORF_07	57	HP
	ORF_08	81	CHP	ADE29300.1	Hypothetical protein	Uncultured virus EHP-A7R	81	82.5	67.5	2.0E-31	98.8	98.8	80
	ORF_09	61	CHP	ADE29301.1	Hypothetical protein	Uncultured virus EHP-A7R	60	96.7	93.3	1.0E-31	98.4	100.0	60

## Sheet: Suppl. Table 6
	Supplementary Table 6. Relative abundances of the 4G12 sequence in metagenomes and viromes of Bras del Port water samples (samples for which cellular and viral metagenomes are available are coloured in yellow).
	Metagenome type	Saltern pond	Sampling date	Salinity	Metavirome size (nucl.)	Recr. Nucl.	% Rec.Nuc.	Breath coverage
	Viral metagenomes (metaviromes)	CM1 (concentrator)	February 2014	20.4	1287617754	9.1E+04	7.1e-05	92.8611
			July 2014	24	829233367	1.4E+05	0.000174	99.34
			November 2014	16	611890620	1.7E+03	3e-06	5.16309
			February 2015	20	566728493	1.1E+04	1.9e-05	82.5909
			May 2015	18	677249685	1.3E+05	0.00019	91.6682
		CM2 (concentrator)	February 2014	24	999964104	4.9E+05	0.000494	99.9814
			July 2014	27	697260523	3.9E+05	0.000559	99.9441
			November 2014	20	756142158	1.4E+03	2e-06	19.534
			February 2015	24	564887774	6.4E+04	0.000113	85.219
			May 2015	23.8	607762751	9.4E+04	0.000155	97.4837
		CCAB (concentrator)	February 2014	33	631720319	1.8E+06	0.002781	99.9814
			July 2014	34	760260212	1.8E+05	0.000235	99.1799
			November 2014	30	474915415	2.7E+05	0.000564	99.3476
			February 2014	31.6	554171814	2.2E+05	0.000402	99.1799
			May 2015	28.8	570810379	1.7E+05	0.000293	99.9814
		CR41 (crystallizer)	February 2014	36	906026981	1.0E+06	0.001102	99.8136
			July 2014	38	603244639	2.7E+05	0.000447	99.8695
			November 2014	33	492489568	2.9E+05	0.00058	99.3476
			February 2015	34.2	519106428	1.5E+05	0.000279	99.0308
			May 2015	32	697090355	2.4E+05	0.000351	99.8136
		CR30 (crystallizer)	February 2014	36	170804432	2.9E+05	0.001699	99.329
			July 2014	36.4	642765681	4.1E+05	0.000631	99.9814
			November 2014	34	654198875	3.0E+05	0.00046	99.9814
			February 2015	34.4	405950013	1.3E+05	0.000319	99.8136
			May 2015	34	515011074	4.5E+05	0.000883	99.9627
			September 2016	39	548697104	3.5E+04	6.3e-05	71.8733
			December 2016	28	347758761	2.1E+05	0.000608	99.8136
	Cellular metagenome	CR30	November 2014	34	249551862	1.4E+06	0.000317	99.9814
			September 2016	39	498832940	2.2E+06	0.000374	99.9814

## Sheet: Suppl. Table 7
	Supplementary Table 7. Relative abundances of haloquadraviruses and intermediate GC-viral contigs from CR30, associated to Haloquadratum, in hyperhalophilic viromes.
					intermediate GC contigs		"Haloquadravirinae" core genes
	Metagenome type	Environment	Sample	Virome size (nucl.)	Recr. Nucl. At 95% id.	% Rec.Nuc.	Recr. Nucl. At 80% id.	% Rec.Nuc.
	Viral metagenomes (viromes)	Es Trenc salterns (Spain)	E1T-1	271550874	1868756	0.00688179	6156154	0.0226704
			E1T-6	262782463	1017059	0.00387035	3671445	0.0139714
			E1T-8	262122041	915790	0.00349375	4450629	0.0169792
			E1T-9	304765505	2751	9.02661e-06	747736	0.00245348
			E1T-11	145710123	620424	0.00425793	1934915	0.0132792
		San Diego salterns (USA)	HighSalternSDbayVir111605	15379945	4043	0.000262875	286398	0.0186215
			HighSalternSDbayVir112805	465207	88	0.000189163	1967	0.00422823
			HighSalternSDbayVir120705	4860789	2429	0.000499713	43141	0.00887531
		Lake Tyrrell (Australia)	LT2007SiteA1	357717400	0	0	26595	7.43464e-05
			LT2007SiteA2	875592800	0	0	63758	7.2817e-05
			LT2009SiteB	2161842600	332	1.53573e-07	342855	0.000158594
			LT2010SiteA	1181463000	0	0	21095	1.7855e-05
			LT2010SiteB1	302497900	0	0	32130	0.000106216
			LT2010SiteB2	444804400	0	0	42112	9.46753e-05
			LT2010SiteB3	379910654	0	0	21901	5.76478e-05
			LT2010SiteB4	1232885800	0	0	78694	6.38291e-05
